# Supplementary material for: Characterization and manipulation of the bacterial community in the midgut of Ixodes ricinus
Source: Parasit Vectors. 2022 Jul 9;15:248. doi: 10.1186/s13071-022-05362-z (PMC9271250; doi:10.1186/s13071-022-05362-z)
Supplement: Supplementary file 1 — Additional file 1: Table S1. Abundance (log transformed) of bacterial genera detected in midgut of tick by the culture method. [file 13071_2022_5362_MOESM1_ESM.xlsx]

## Sheet: Abundance (log)cultured method
Abundance (log transformed) of bacterial genera detected in midgut of tick by culture method
SampleID	Agrococcus	Arthrobacter	Cellulomonas	Herbiconiux	Lysinibacillus	Microbacterium	Mycobacteroides	Mycolicibacterium	Pantoea	Plantibacter	Pseudoclavibacter	Williamsia	Enterobacter	Micrococcus	Pseudomonas	Rhodococcus	Streptomyces	Mycobacterium	Hydrogenophaga	Bacillus	Enterococcus	Corynebacterium	Ralstonia	Pelomonas	Bdellovibrio	Sphingomonas	Serratia	Rhizobium	Acidovorax	Achromobacter	Stenotrophomonas	Burkholderiaceae	Methylobacterium	Thorsellia	Streptococcus	Staphylococcus	Borrelia	Spiroplasma	Rickettsia	Rickettsiella	Candidatus_Midichloria	Anaplasma	Locality
X03	0	0	0	0	0	0	0	0	0	0	0	0	0	0	0	0	0	0	0	0	0	0	0	0	0	0	0	0	0	0	0	0	0	0	0	0	0	0	0	0	0	0	Brno
X04	0	0	0	0	0	0	1.51851	0	0	0	0	0	0	0	0	0	0	0	0	0	0	0	0	0	0	0	0	0	0	0	0	0	0	0	0	0	0	0	0	0	0	0	Brno
X05	0	0	0	0	0	0	0	0	0	0	0	0	0	3.00043	0	0	0	0	0	0	0	0	0	0	0	0	0	0	0	0	0	0	0	0	0	0	0	0	0	0	0	0	Brno
X09	0	0	0	0	0	0	0	0	0	0	0	0	0	0	0	0	0	0	0	0	0	0	0	0	0	0	0	0	0	0	0	0	0	0	0	0	0	0	0	0	0	0	Brno
X10	0	0	0	0	0	0	0	0	0	0	0	0	0	0	0	0	0	0	0	0	0	0	0	0	0	0	0	0	0	0	0	0	0	0	0	0	0	0	0	0	0	0	Brno
X11	0	0	0	0	0	0	1.04139	0	0	0	0	0	0	0	0	0	0	0	0	0	0	0	0	0	0	0	0	0	0	0	0	0	0	0	0	0	0	0	0	0	0	0	Brno
X13	0	0	0	0	0	0	0	0	0	0	0	0	0	0	0	0	0	0	0	0	0	0	0	0	0	0	0	0	0	0	0	0	0	0	0	0	0	0	0	0	0	0	Brno
X14	0	0	0	0	0	0	0	0	0	0	0	0	0	0	0	0	0	0	0	0	0	0	0	0	0	0	0	0	0	0	0	0	0	0	0	0	0	0	0	0	0	0	Brno
X15	0	0	0	0	0	0	0	0	0	0	0	0	0	0	0	0	0	0	0	0	0	0	0	0	0	0	0	0	0	0	0	0	0	0	0	0	0	0	0	0	0	0	Brno
X16	0	0	0	0	0	0	3.00043	0	0	0	0	0	0	0	0	0	0	0	0	0	0	0	0	0	0	0	0	0	0	0	0	0	0	0	0	0	0	0	0	0	0	0	Brno
X17	0	0	0	0	0	0	0	0	0	0	0	0	0	0	0	0	0	0	0	0	0	0	0	0	0	0	0	0	0	0	0	0	0	0	0	0	0	0	0	0	0	0	Brno
X18	0	0	0	0	0	0	0	0	0	0	0	0	0	0	0	0	0	0	0	0	0	0	0	0	0	0	0	0	0	0	0	0	0	0	0	0.477121	0	0	0	0	0	0	Brno
X19	0	0	0	0	0	0	0	0	0	0	0	0	0	0	0	0	0	0	0	0	0	0	0	0	0	0	0	0	0	0	0	0	0	0	0	0	0	0	0	0	0	0	Brno
X20	0	0	0	0	0	0	0	0	0	0	0	0	0	0	0	0	0	0	0	0	0	0	0	0	0	0	0	0	0	0	0	0	0	0	0	0	0	0	0	0	0	0	Brno
X21	0	0	0	0	0	0	0	0	0	0	0	0	0	0	0	0	0	0	0	0	0	0	0	0	0	0	0	0	0	0	0	0	0	0	0	0	0	0	0	0	0	0	Brno
X22	0	0	0	0	0	0	1.17609	0	0	0	0	0	0	0	0	0	0	0	0	0	0	0	0	0	0	0	0	0	0	0	0	0	0	0	0	0	0	0	0	0	0	0	Brno
X41	0	0	0	0	0	0	0	0.477121	0	0	0	0	0	0	0	0	0	0	0	0	0	0	0	0	0	0	0	0	0	0	0	0	0	0	0	0	0	0	0	0	0	0	Brno
X42	0	0	0	0	0	0	0	0	0	0	0	0	0	0	0	0	0	0	0	0	0	0	0	0	0	0	0	0	0	0	0	0	0	0	0	0.69897	0	0	0	0	0	0	Brno
X43	0	0	0	0	0.69897	0	0	0	0	0	0	0	0	0	0	0	0	0	0	0	0	0	0	0	0	0	0	0	0	0	0	0	0	0	0	0	0	0	0	0	0	0	Brno
X44	0	0	0	0	0	0	0	0	0	0	0	0	0	0	0	1.04139	0	0	0	0	0	0	0	0	0	0	0	0	0	0	0	0	0	0	0	0	0	0	0	0	0	0	Brno
X45	0	0	0	0	0	0	0	0	0	0	0	0	0	0	0	0	0	0	0	0	0	0	0	0	0	0	0	0	0	0	0	0	0	0	0	0	0	0	0	0	0	0	Brno
X46	0	0	0	0	0	0	0	0	0	0	0	0	0	0	0	0	0	0	0	0	0	0	0	0	0	0	0	0	0	0	0	0	0	0	0	0	0	0	0	0	0	0	Brno
X47	0	0	0	0	0	0	0	0	0	0	0	0	0	0	0	0	0	0	0	0	0	0	0	0	0	0	0	0	0	0	0	0	0	0	0	0	0	0	0	0	0	0	Brno
X48	0	0	0	0	0	0	0	0	0	0	0	0	0	0	0	0	0	0	0	0	0	0	0	0	0	0	0	0	0	0	0	0	0	0	0	0	0	0	0	0	0	0	Brno
X49	0	0	0	0	0	0	0	0	0	0	0.477121	1.04139	0	0	0	0	0	0	0	0	0	0	0	0	0	0	0	0	0	0	0	0	0	0	0	0	0	0	0	0	0	0	Brno
X50	0.477121	0	0	0	0	0	0	0	0	0	0	0	0	0	0.69897	0	0	0	0	0	0	0	0	0	0	0	0	0	0	0	0	0	0	0	0	0	0	0	0	0	0	0	Brno
X51	0	0	0	0	0	0	0	0	0	0	0	0	0	0	0	0	0	0	0	0	0	0	0	0	0	0	0	0	0	0	0	0	0	0	0	0	0	0	0	0	0	0	Brno
X52	0	0	0	0	0	0	0	0	0	0	0	0	0	0	0	0	0	0	0	0	0	0	0	0	0	0	0	0	0	0	0	0	0	0	0	0	0	0	0	0	0	0	Brno
X53	0	0	0	0	0	0	0	0	0	0	0	0	0	0	0	0	0	0	0	0	0	0	0	0	0	0	0	0	0	0	0	0	0	0	0	0	0	0	0	0	0	0	Brno
X54	0	0	0	0	0	0	0	0	0	0	0	0	0	0	0	0	0	0	0	0	0	0	0	0	0	0	0	0	0	0	0	0	0	0	0	0	0	0	0	0	0	0	Brno
X55	0	0	0	0	0	0	0	0	0	0	0	0	0	0	0	0	0	0	0	0	0	0	0	0	0	0	0	0	0	0	0	0	0	0	0	0	0	0	0	0	0	0	Brno
X56	0	0	0	0	0	0	0	0	0	0	0	0	0	0	0	0	0	0	0	0	0	0	0	0	0	0	0	0	0	0	0	0	0	0	0	0	0	0	0	0	0	0	Brno
X57	0	0	0	0	0	0	0	0	0	0	0	0	0	0	0	0	0	0	0	0	0	0	0	0	0	0	0	0	0	0	0	0	0	0	0	0	0	0	0	0	0	0	Brno
X58	0	0	0	0	0	0	0	0	0	0	0	0	0	0	0	0	0	0	0	0	0	0	0	0	0	0	0	0	0	0	0	0	0	0	0	0	0	0	0	0	0	0	Brno
X59	0	0	0	0	0	0	0	0	0	0	0	0	0	0	0	0	0	0	0	0	0	0	0	0	0	0	0	0	0	0	0	0	0	0	0	0	0	0	0	0	0	0	Brno
X60	0	0	0	0	0	0	0	0	0	0	0	0	0	0	0	0	0.69897	0	0	0	0	0	0	0	0	0	0	0	0	0	0	0	0	0	0	0	0	0	0	0	0	0	Brno
X61	0	0	0	0	0	0	0	0	0	0	0.69897	0	0	0	0	0	0	0	0	0	0	0	0	0	0	0	0	0	0	0	0	0	0	0	0	0	0	0	0	0	0	0	Brno
X62	0	0	0	0	0	0	3.00043	0	0	0	0	0	0	0	0	0	0	0	0	0	0	0	0	0	0	0	0	0	0	0	0	0	0	0	0	0	0	0	0	0	0	0	Brno
X24	0	0	0	0	0	0	0	0	0	0	0	0	0	0	0	0	0	0	0	0	0	0	0	0	0	0	0	0	0	0	0	0	0	0	0	0	0	0	0	0	0	0	Ceske Budejovice
X25	0	0	0	0	0	0	0	0	0	0	0	0	0	0	0	0	0	0	0	0	0	0	0	0	0	0	0	0	0	0	0	0	0	0	0	0	0	0	0	0	0	0	Ceske Budejovice
X26	0	0	0	0	0	0	0	0	0	0	0	0	0	0	0	0	0	0	0	0	0	0	0	0	0	0	0	0	0	0	0	0	0	0	0	0	0	0	0	0	0	0	Ceske Budejovice
X27	0	0	0	0	0	0.477121	0	0	0	0	0	0	0	0	0	0.69897	0	0	0	0	0	0	0	0	0	0	0	0	0	0	0	0	0	0	0	0	0	0	0	0	0	0	Ceske Budejovice
X28	0	0	0	0	0	0	0	0	0	0	0	0	0	0	0	0	0	0.845098	0	0	0	0	0	0	0	0	0	0	0	0	0	0	0	0	0	0	0	0	0	0	0	0	Ceske Budejovice
X30	0	0	0	0	0	0	0	0	0	0	0	0	0	0	0	0	0	1.61278	0	0	0	0	0	0	0	0	0	0	0	0	0	0	0	0	0	0	0	0	0	0	0	0	Ceske Budejovice
X31	0	0	0	0	0	0	0	0	0	0	0	0	0	0	0	0	0	0	0	0	0	0	0	0	0	0	0	0	0	0	0	0	0	0	0	0	0	0	0	0	0	0	Ceske Budejovice
X32	0	0	0	0	0	0	0	0	0	0	0	0	0	0	0	0	0	0	0	0	0	0	0	0	0	0	0	0	0	0	0	0	0	0	0	0	0	0	0	0	0	0	Ceske Budejovice
X33	0	0	0	0	0	0	0	0	0	0	0	0	0	0	0	0	0	0	0	0	0	0	0	0	0	0	0	0	0	0	0	0	0	0	0	0	0	0	0	0	0	0	Ceske Budejovice
X34	0	0	0	0	0	0	0	0	0	1.17609	0	0	0	0	0	0	0	0	0	0	0	0	0	0	0	0	0	0	0	0	0	0	0	0	0	0	0	0	0	0	0	0	Ceske Budejovice
X35	0	2.29885	0	0	0	0	0	0	0	0	0	0	0	0	0	0	0	0	0	0	0	0	0	0	0	0	0	0	0	0	0	0	0	0	0	0	0	0	0	0	0	0	Ceske Budejovice
X36	0	0	0	0	0	0	0	0	0	0	0	0	0	0	0	0	0	0	0	0.477121	0	0	0	0	0	0	0	0	0	0	0	0	0	0	0	0	0	0	0	0	0	0	Ceske Budejovice
X37	0.477121	0	0	0	0	0	0	0	0	0	0	0	0	0	0	0	0	0	0	0	0	0	0	0	0	0	0	0	0	0	0	0	0	0	0	0	0	0	0	0	0	0	Ceske Budejovice
X38	0	0	0	0	0	0	0	0	0	0	0	0	0	0	0	0	0	0	0	0	0	0	0	0	0	0	0	0	0	0	0	0	0	0	0	0	0	0	0	0	0	0	Ceske Budejovice
X40	0	0	0	0	0	0	0	0	0	0	0	0	0	0.954243	0	0	0	0	0	0	0	0	0	0	0	0	0	0	0	0	0	0	0	0	0	0	0	0	0	0	0	0	Ceske Budejovice
X63	0	0	0	0	0	0	0	0	0	0	0	0	0	0	0	0	0	0	0	0	0	0	0	0	0	0	0	0	0	0	0	0	0	0	0	0	0	0	0	0	0	0	Ceske Budejovice
X64	0	0	0	0	0	0	0	0	0	0	0	0	0	0	0	0	0	0	0	0	0	0	0	0	0	0	0	0	0	0	0	0	0	0	0	0	0	0	0	0	0	0	Ceske Budejovice
X65	0	0	0	0	0	0	0	0	0	0	0	0	0	0	0	0	0	0	0	0	0	0	0	0	0	0	0	0	0	0	0	0	0	0	0	0	0	0	0	0	0	0	Ceske Budejovice
X66	0	0	0	0	0	0	0	0	0	0	0	0	0	0	0	0	0	0	0	0	0	0	0	0	0	0	0	0	0	0	0	0	0	0	0	0	0	0	0	0	0	0	Ceske Budejovice
X67	0	0	0	0	0	0	0	0	0	0	0	0	0	0	0	0	0	0	0	0	0	0	0	0	0	0	0	0	0	0	0	0	0	0	0	0	0	0	0	0	0	0	Ceske Budejovice
X68	0	0	0	0	0	0	0	0	0	0	0	0	0	0	0	0	0	0	0	0	0	0	0	0	0	0	0	0	0	0	0	0	0	0	0	0	0	0	0	0	0	0	Ceske Budejovice
X69	0	0	0	0	0	0	0	0	0	0	0	0	0	0	0	0	0	0	0	0	0	0	0	0	0	0	0	0	0	0	0	0	0	0	0	0	0	0	0	0	0	0	Ceske Budejovice
X70	0	0	0	0	0	0	0	0	0	0	0	0	0	0	0	0	0	0	0	0	0	0	0	0	0	0	0	0	0	0	0	0	0	0	0	0	0	0	0	0	0	0	Ceske Budejovice
X71	0	0	0	0	0	0	0	0	0	0	0	0	0	0	0	0	0	0	0	0	0	0	0	0	0	0	0	0	0	0	0	0	0	0	0	0	0	0	0	0	0	0	Ceske Budejovice
X72	0	0	0	0	0	0	0	0	0	0	0	0	0	0	0	0	0	0	0	0	0	0	0	0	0	0	0	0	0	0	0	0	0	0	0	0	0	0	0	0	0	0	Ceske Budejovice
X73	0	0	0	0	0	0	0	0	0	0	0	0	0	0	0	0	0	0	0	0.845098	0	0	0	0	0	0	0	0	0	0	0	0	0	0	0	0	0	0	0	0	0	0	Ceske Budejovice
X75	0	0	0	0	0	0	0	0	0	0	0	0	0	0	0	0	0	0	0	0	0	0	0	0	0	0	0	0	0	0	0	0	0	0	0	0	0	0	0	0	0	0	Ceske Budejovice
X76	0	0	0	0	0	0	0	0	0	0	0	0	0	0	0	0	0	0	0	0	0	0	0	0	0	0	0	0	0	0	0	0	0	0	0	0	0	0	0	0	0	0	Ceske Budejovice
X77	0.477121	0	0	0	0	0	0	0	0	0	0	0	0	0.477121	0	0	0	0	0	0	0	0	0	0	0	0	0	0	0	0	0	0	0	0	0	0.845098	0	0	0	0	0	0	Ceske Budejovice
X79	0	0	0	0	0	0	0	0	0	0	0	0	0	0	0	0	0	0	0	0	0	0	0	0	0	0	0	0	0	0	0	0	0	0	0	0	0	0	0	0	0	0	Ceske Budejovice
X80	0	0	0	0	0	0	0	0	0	0	0	0	0	0	0	0	0	0	0	0	0	0	0	0	0	0	0	0	0	0	0	0	0	0	0	0	0	0	0	0	0	0	Ceske Budejovice
X81	0	0	0	0	0	0	0	0	0	0	0	0	0	0	0	0	0	0	0	0	0	0	0	0	0	0	0	0	0	0	0	0	0	0	0	0	0	0	0	0	0	0	Ceske Budejovice
X82	0	0	0	0	0	0	0	0	0	0	0	0	0	0	0	0	0	0	0	0	0	0	0	0	0	0	0	0	0	0	0	0	0	0	0	0	0	0	0	0	0	0	Ceske Budejovice
X84	0	0	0	0	0	0	0	0	1.04139	0	0	0	0	0	0	0	0	0	0	0	0	0	0	0	0	0	0	0	0	0	0	0	0	0	0	0	0	0	0	0	0	0	Ceske Budejovice
X85	0	0	0	0	0	0	0	0	0	0	0	0	0	0	0	0	0	0	0	0	0	0	0	0	0	0	0	0	0	0	0	0	0	0	0	0	0	0	0	0	0	0	Ceske Budejovice
X86	0	0	0	0	0	0	0	0	0	0	0	0	0	0	0	0	0	0	0	0	0	0	0	0	0	0	0	0	0	0	0	0	0	0	0	0	0	0	0	0	0	0	Ceske Budejovice
X88	0	0	0	0	0	0	0	0	0	0	0	0	0	0	0	0	0	0	0	0	0	0	0	0	0	0	0	0	0	0	0	0	0	0	0	0	0	0	0	0	0	0	Ceske Budejovice
X89	0	0	0	0	0	0	0	0	0	0	0	0	0.69897	0	0	0	0	0	0	0	0	0	0	0	0	0	0	0	0	0	0	0	0	0	0	0	0	0	0	0	0	0	Ceske Budejovice
X90	0	0	0	0	0	0.477121	0	0	1.5682	0	0	0	0	0	0	0	0	0	0	1.11394	0	0	0	0	0	0	0	0	0	0	0	0	0	0	0	0	0	0	0	0	0	0	Ceske Budejovice
X91	0	0	0	0.69897	0	0	0	0	0	0	0	0	0	0	0	0	0	0	0	0	0	0	0	0	0	0	0	0	0	0	0	0	0	0	0	0	0	0	0	0	0	0	Ceske Budejovice
X92	0	0	0	0	0	0	0	0	0	0	0	0	0	0	0	0	0	0	0	0	0	0	0	0	0	0	0	0	0	0	0	0	0	0	0	0	0	0	0	0	0	0	Ceske Budejovice
X93	0	0	1.32222	0	0	0	0	0	0	0	0	0	0	0	0	0	0	0	0	0	0	0	0	0	0	0	0	0	0	0	0	0	0	0	0	0	0	0	0	0	0	0	Ceske Budejovice
X94	0	0	0	0	0	0	0	0	0	0	0	0	0	0	0	0	0	0	0	0	0	0	0	0	0	0	0	0	0	0	0	0	0	0	0	0	0	0	0	0	0	0	Ceske Budejovice

## Sheet: relative_abundance_non-cultured
Relative abundance of major bacteria genera detected in midgut of tick by non-cultured method
SampleID	Agrococcus	Arthrobacter	Cellulomonas	Herbiconiux	Lysinibacillus	Microbacterium	Mycobacteroides	Mycolicibacterium	Pantoea	Plantibacter	Pseudoclavibacter	Williumsia	Enterobacter	Micrococcus	Pseudomonas	Rhodococcus	Streptomyces	Mycobacterium	Hydrogenophaga	Bacillus	Enterococcus	Corynebacterium	Ralstonia	Pelomonas	Bdellovibrio	Sphingomonas	Serratia	Rhizobium	Acidovorax	Achromobacter	Stenotrophomonas	Burkholderiaceae	Methylobacterium	Thorsellia	Streptococcus	Staphylococcus	Borrelia	Spiroplasma	Rickettsia	Rickettsiella	Candidatus_Midichloria	Anaplasma	Locality
X03	0	0	0	0	0	0	0	0	0	0	0	0	0	0	0	0	0	0	0	0	0	12.6147	0.12105	6.38379	0	0	14.7362	0	0	6.40928	15.711	0	4.56167	0	0	0	0	0	0	0	0.452345	0	Brno
X04	0	0	0	0	0	0	0	0	0	0	0	0	0	0	0	0	0	0	0	0	0	0	3.61041	2.35092	0	0	0	0	0	0	0	0.107897	1.26157	0	17.4669	0	0	75.2023	0	0	0	0	Brno
X05	0	0	0	0	0	0	0	0	0	0	0	0	0	0	0	0	0	0	0	0	0	0	3.37459	5.98966	0	0.879702	0	0	0	0	0	0.213917	0	0	0	0	0	87.1554	0	0	1.92765	0	Brno
X09	0	0	0	0	0	0	0	0	0	0	0	0	0	0	0	0	0	0.0438423	0	0	0	0	0	0	0	0	0	0	0	0	0	0	0	0	0.630493	0	56.1577	43.0092	0	0	0.158667	0	Brno
X10	0	0	0	0	0	0	0	0	0	0	0	0	0	0	0	0	0	0	0	0	0	0	1.51748	0	0	0	0	0	0	0	0	0	0	0	0.922013	2.34537	94.0741	0	0	0	0	0	Brno
X11	0	0	0	0	0	0	0	0	0	0	0	0	0	0	0	0	0	0	0	0	0	0	45.6745	0	0	0	0	0	0	0	2.12359	0	0	0	0	0	0.313316	0	0	0	11.0183	0	Brno
X13	0	0	0	0	0	0	0	0	0	0	0	0	0	0	0	0	0	0	0	0	0	0	1.31769	0	0	0	0	0	0	0	0	0	0	0	0	0	95.4581	0	0	0	1.73521	0	Brno
X14	0	0	0	0	0	0	0	0	0	0	0	0	0	0	0	0	0	0	0	0	0	28.8454	0	0	0	0	0	9.76671	0	0	0	0	0	0	0	34.3416	0	0	0	0	0	0	Brno
X15	0	0	0	0	0	0	0	0	0	0	0	0	0	0	0	0	0	0.219226	0	0	0	0	0.843869	0	0	0	0	0	0	0	0	0	0	0	0.336346	0	0	0	0.0690711	88.8405	9.69098	0	Brno
X16	0	0	0	0	0	0	0	0	0	0	0	0	0	0	0	0	0	54.6107	0	0	0	0	0	0	0	0	0	0	0	0	0	0	0	0	0	39.7541	0	5.63525	0	0	0	0	Brno
X17	0	0	0	0	0	0	0	0	0	0	0	0	0	0	0	0	0	0	0	0	0	9.00838	0	0	0.162942	0	0	0	0	0	0	0	0	0	0	6.56425	0	0.977654	57.798	0	14.851	0	Brno
X18	0	0	0	0	0	0	0	0	0	0	0	0	0	0	0.0849343	0	0	0	0	0	0	1.3003	0	0	0	0	15.9252	0	0	6.48736	1.41355	0	0	0	31.2558	4.63498	0	0	18.8291	0	2.45298	0	Brno
X19	0	0	0	0	0	0	0	0	0	0	0	0	0	0	0	0	0	0	0	0	0	0	0	0	0	0	0	0	0	3.59724	0	0	0	0	64.1007	0	0	0	0	0	4.16565	0	Brno
X20	0	0	0	0	0	0	0	0	0	0	0	0	0	0	11.6119	0	0	0	0	0	0	0	0	3.35062	0.230466	0	23.2903	0	0	9.30284	0	10.8851	14.3952	0	0	0	0.394451	0	0	0	0	0	Brno
X21	0	0	0	0	0	0	0	0	0	0	0	0	0	0	0	0	0	0	0	0	0	0	0	0.149036	0	7.67694	0	0	0	0.339295	0	0	0	0	0	4.05568	74.5244	0	0	0	0.107813	0	Brno
X22	0	0	0	0	0	0	0	0	0	0	0	0	0	0	0	0	0	0	0	0	0	0	1.51206	1.8445	0	0	0	0	0	0	0	0	0	0	0	0	91.1914	0	0	0	0	0	Brno
X41	0	0	0	0	0	0	0	0	0	0	0	0	0	0	0	0	0	0	0	0	0	0	0	0	0	0	0	0	0	0	0	0	0	0	0	0	0	0	0	0	17.3064	36.2007	Brno
X42	0	0	0	0	0	0	0	0	0	0	0	0	0.923956	0	0	0	0	0	0	0	0	0	0.0498538	2.09718	0	0	0	0	0	0	1.61194	0	0	0	15.1522	20.8754	0	0	0	0	0	0	Brno
X43	0	0	0	0	0	0	0	0	0	0	0	0	0	63.0457	0	0	0	0	0	0	0	0	0	0	0	0	0	0	0	0	20.6881	0	0	0	0	0	0	0	0	0	0	0	Brno
X44	0	0	0	0	0	0	0	0	0	0	0	0	0	0	0	0	0	0	0	0	0	0	0.453588	1.11934	0	0	0	0	0	0	0	0	0	0	0.522357	0.10096	66.3774	30.0056	0	0	0.086328	0	Brno
X45	0	0	0	0	0	0	0	0	0	0	0	0	0	0	0	0	0	0	0	0	0	0	4.61329	0	0	0	0	0	0	0.920016	0	0.532641	0	0	64.9954	15.7151	0.255315	0.145266	0	0	1.40864	0	Brno
X46	0	0	0	0	0	0	0	0	0	0	0	0	0	0	0	0	0	0	0	0	0	0	14.121	22.5288	0	0	0	0	0	4.26221	0	3.64037	0	0	0	42.1946	0.323876	0	0	0	0	0	Brno
X47	0	0	0	0	0	0	0	0	0	0	0	0	0	0	0	0	0	0	0	0	0	0	0	0.219295	0	0	0	0	0	0	0	0	0	0	0	0.337599	54.0692	44.1793	0	0	0	0	Brno
X48	0	0	0	0	0	0	0	0	0	0	0	0	0	0	0	0	0	0	0	0	0	0	0	5.73407	0	15.5069	0	0	0	1.55125	0.66482	0	0	0	0	0	0	0	0	0	0	0	Brno
X49	0	0	0	0	0	0	0	0	0	0	0	0	0	0	0	0	0	0	0	0	0	0.705209	5.72474	0	0	0	0	0	0	0	0	0	0	0	0	0.367628	0	91.8168	0	0	0.120186	0	Brno
X50	0	0	0	0	0	0	0	0	0	0	0	0	0	0	0	0	0	11.0924	0	0	0	0	0.585649	0	0	0	0	0	0	0	0	0	0	0	0	0	0	0	88.322	0	0	0	Brno
X51	0	0	0	0	0	0	0	0	0	0	0	0	0	0	0	0	0	0	0	0	0	3.74839	0	0	0	7.83236	0	0	0	0	0.549764	0	0	0	65.1578	0	0	0	0	0	0	0	Brno
X52	0	0	0	0	0	0	0	0	0	0	0	0	0	0	0	0	0	0	0	0	0	0	0	0	0	0	0	0	0	0	0	0	0	0	36.3469	0	0	0	0	0	0	0	Brno
X53	0	0	0	0	0	0	0	0	0	0	0	0	0	0	0	0	0	0	0	0	0	1.24179	1.01493	0	0	0	0	0	0	0	0	0	0	0	0	1.20358	92.714	0	0	0	1.9009	0	Brno
X54	0	0	0	0	0	0	0	0	0	0	0	0	0	0	0	0	0	0	0	0	0	0	0	0	0	0	0	0	0	0.619708	0	0	3.83483	0	24.8006	11.8051	0	0	0	0	17.4991	0	Brno
X55	0	0	0	0	0	0	0	0	0	0	0	0	0	0	0	0	0	0	0	0	0	0	0	0	0	0	20.2742	0	0	12.5168	0.819935	0	2.01781	0	7.55877	47.742	0	0	0	0	0.281853	0	Brno
X56	0	0	0	0	0	0	0	0	0	0	0	0	0	0	0	0	0	0	0	0	0	0	0	0	0	0	0	0	0	0	0	0	3.24227	0	0	52.9463	0	0	0	0	0	0	Brno
X57	0	0	0	0	0	0	0	0	0	0	0	0	0	0	0	0	0	0	0	0	0	0	1.28448	6.8303	0	0	0	0	0	0	0	0.329171	6.07893	0	0	0	0	0	0	0	0	0	Brno
X58	0	0	0	0	0	0	0	0	0	0	0	0	0	0	0	0	0	0	0	0	0	0	1.6358	0	0	0.199525	0	0	0	0.0776776	0	0	0.365542	0	0	0	94.5336	0	0.033508	0	0	0	Brno
X59	0	0	0	0	0	0	0	0	0	0	0	0	0	0	0	0	0	0	0	0	0	0	1.29407	7.48052	0	13.6736	0	0	0	0	0	1.06959	0	0	0	0	0	0	0	0	0	0	Brno
X60	0	0	0	0	0	0	0	0	0	0	0	0	0	4.84425	3.28082	0	0	0	0	0	0	5.51937	0	0	0	0	0	0	0	0	0	0	1.64633	0	4.49682	0	0	0	0	0	1.84374	0	Brno
X61	0	0	0	0	0	0	0	0	0	0	0	0	0	0	0	0	0	0	0	1.18645	0	0	0	0	0	0	0	0	0	0	0	0	0	0	0	0	96.7692	0	0	0	0	0	Brno
X62	0	0	0	0	0	0	0	0	0	0	0	0	0	0	0	0	0	0	0	71.6205	0	0	0	0	0	0	0	0	0	0	17.1835	0	4.72409	0	0	2.05243	0	0	0	0	0.474407	0	Brno
X24	0	0	0	0	0	0	0	0	0	0	0	0	0	0	0	0	0	0	0	0	0	0	0.874088	9.03582	8.2958	10.0761	0	0	0	0.916988	0	0.3861	0	0	15.0043	0	0	0	0.225225	0	0	0	Ceske Budejovice
X25	0	0	0	0	0	0	0	0	0	0	0	0	0	0	0	0	0	0	0	0	0	1.24308	1.49128	0.683077	0	0	0	0	0	0	0	0	0	0	0	0	92.7836	0	0	0	3.01128	0	Ceske Budejovice
X26	0	0	0	0	0	0	0	0	0	0	0	0	0	0	0	0	5.0675	0	0	0	0	0	0	0	30.5971	7.88162	0	0	0	0.830737	0	0	0	0	11.6719	0	0	0	0	0	0	0	Ceske Budejovice
X27	0	0	0	0	0	0	0	0	0	0	0	0	0	0	0	0	0	0	0	0	0	16.4638	0.604701	0	0	0	0	0	0	0	0	0	0	0	5.56401	1.76466	0	66.46	0	0	4.14543	0	Ceske Budejovice
X28	0	0	0	0	0	0	0	0	0	0	0	0	0	0	0	0	0	0	0	0	0	0.628507	0.583054	0.622238	0	0	0	0	0	0	0	0	0	0	0	2.11122	0	0	92.5676	0	3.48735	0	Ceske Budejovice
X30	0	0	0	0	0	0	0	0	0	0	0	0	0	0	0	1.43523	0	0	0	0	0	7.78283	3.01371	0	0	0	0	0	0	0.606673	0	0	0	0	2.67105	1.17964	0	78.7636	0	0	0	0	Ceske Budejovice
X31	0	0	0	0	0	0	0	0	0	0	0	0	0	0	0	0	0	0	0	0	0	0	5.52287	8.3191	52.268	0	0	0	0	0.588347	3.9666	0	0	0	0	0	0	0	0	0	0	0	Ceske Budejovice
X32	0	0	0	0	0	0	0	0	0	0	0	0	0	0	0	0	0	0	0	0	0	0	0	0	10.9797	2.11516	6.07374	0	0	1.2265	9.33461	0	0	0	0	0	0	0	0	0	2.46769	0	Ceske Budejovice
X33	0	0	0	0	0	0	0	0	0	0	0	0	0	0	0	0	0	0	0	0	0	0	1.002	1.72321	0	1.17509	0	0	0	0	0	0	0	0	0	2.45211	79.3792	0.221171	0	0	1.30202	10.2546	Ceske Budejovice
X34	0	0	0	0	0	0	0	0	0	0	0	0	0	0	0	0	0	0	0	0	0	32.3489	10.5516	14.9438	0	0	0	0	0	0	2.26556	0.889814	0	0	0	0	0	0	0	0	0	0	Ceske Budejovice
X35	0	0	0	0	0	0	0	0	0	0	0	0	0	0	0	0	0	0	0	0	0	8.04565	0	0	0	0	0	0	0	0.314966	4.39081	0	0	0	0	22.2316	43.116	0.112265	0	0	1.80559	0	Ceske Budejovice
X36	0	0	0	0	0	0	0	0	0	0	0	0	0	0	0	0	0	0	0	0	0	0	0	0	0	0	0	0	0	14.4381	0.519606	0	0	0	0	0	0	0	0.14549	0	7.58625	0	Ceske Budejovice
X37	0	0	0	0	0	0	0	0	0	0	0	0	0	0	0	0	0	0	0	0	0	0	4.47734	0	0	0	0	0	0	0.0838223	0	0	0	0	3.40196	0.490667	0	85.9731	0	0	0	0	Ceske Budejovice
X38	0	0	0	0	0	0	0	0	0	0	0	0	0	0	0	0	0	0	0	0	0	0	2.99835	0	0	0	0	0	0	0.395479	2.74311	0	0	0	0	9.74953	0	80.7001	0	0	2.95627	0	Ceske Budejovice
X40	0	0	0	0	0	0	0	0	0	0	0	0	0	0	0	0	0	0	0	0	0	0	0	3.63554	0	0	0	0	0	0.6165	0	0	0	0	0	35.0544	0	0	0	0	4.06618	0	Ceske Budejovice
X63	0	0	0	0	0	0	0	0	0	0	0	0	0	0	0	0	0	0	0	38.6794	0	1.65305	0	0	0	0	0	0	0	0	0	0	0	0	0	2.51053	52.9687	0	0	0	0	0	Ceske Budejovice
X64	0	0	0	0	0	0	0	0	0	0	0	0	0	0	0	0	0	0	0	4.61233	0	0	0	0.909715	0	0	0	0	0	0.311412	0	0	0	0	0	0.941592	0	0	0	0	0	88.7107	Ceske Budejovice
X65	0	0	0	0	0	0	0	0	0	0	0	0	1.80987	0	0	0	0	0	0	8.81612	0	11.6569	0	2.64484	0	0	0	0	0	0.396492	0	0	0	0	7.3561	5.9847	0	0	0	0	5.96604	0	Ceske Budejovice
X66	0	0	0	0	0	0	0	0	0	0	0	0	0	0	0	0	0	0	0	44.4795	0	0	0	0	0	0	0	0	0	0	0	0.415978	0	0	48.6744	0	0	0	0	0	0	0	Ceske Budejovice
X67	0	0	0	0	0	0	0	0	0	0	0	0	0	0	0	0	0	0	0	0	0	0	0	0	0	0	0	0	0	2.43342	0	0	0	0	5.42961	32.1338	0	0	0	0	9.22638	0	Ceske Budejovice
X68	0	0	0	0	0	0	0	0	0	0	0	0	0	0	13.5288	0	0	0	0	23.9602	0	0	1.9469	0	0	3.67257	0	0	0	0	1.63717	0	0	0	0	0	0	0	0	0	0	0	Ceske Budejovice
X69	0	0	0	0	0	0	0	0	0	0	0	0	0	0	0	0	0	0	0	0	0	0	0.957292	0	0	0	0	0	0	0.809066	0	0	0	0	8.59402	0	0	0	0	0	0	0	Ceske Budejovice
X70	0	0	0	0	0	0	0	0	0	0	0	0	0	0	0	0	0	0	0	0	0	5.79813	0.621628	0.29308	0	0	0	0	0	0	0	0	0	0	0.573093	0.79897	0	0	89.4155	0	2.22143	0	Ceske Budejovice
X71	0	0	0	0	0	0	0	0	0	0	0	0	0	0	0	0	0	0	0	0	0	0	0.255829	22.5129	0	0	0	0	0	1.11503	0	1.17295	14.8863	0	27.0985	0	0	0	0	0	3.44644	0	Ceske Budejovice
X72	0	0	0	0	0	0	0	0	0	0	0	0	0	0	0	0	0	0	0	0	0	0	0.508919	0	0	0	0	0	0	0	0	0	0	0	0	0	99.2531	0	0	0	0	0	Ceske Budejovice
X73	0	0	0	0	0	0	0	0	0	0	0	0	0	0	0	0	0	0	0	0	0	3.04977	0.5961	0.688454	0	0	0	0	0	0	0	0	0	0	0	4.11813	0	0	87.251	0	0.749323	0	Ceske Budejovice
X75	0	0	0	0	0	0	0	0	0	0	0	0	0	0	0	0	0	18.6182	0	0	0	0	0	0	22.8267	2.59771	0	0	0	0.347414	0	0	0	0	4.55586	0	0	0	0	0	0	0	Ceske Budejovice
X76	0	0	0	0	0	0	0	0	0	0	0	0	0	8.92777	0	0	0	0	0	0	0	0	0	1.97493	14.8526	4.01299	0	0	0	0	0	0	0	0	0	0.270538	38.1459	0	0	0	1.96591	0	Ceske Budejovice
X77	0	0	0	0	0	0	0	0	0	0	0	0	0	0	0	0	0	0	0	0	0	0	2.18847	0	30.116	0	0	0	0	0.947248	0	0	0	0	0	0	0	0	0	0	9.17851	0	Ceske Budejovice
X79	0	0	0	0	0	0	0	0	0	0	0	0	0	0	0	0	0	0	0	0	0	0	4.22135	0	7.15059	53.6463	0	0	0	0.317954	1.08916	0	0	0	0	0	0	0	0	0	2.50304	0	Ceske Budejovice
X80	0	0	0	0	0	0	0	0	0	0	0	0	0	0	0	0	0	0	0	0	0	0	4.59336	0	0	0	0	0	0	0	0	0	0	0	0.772609	0	0	0	0	0	0	0	Ceske Budejovice
X81	0	0	0	0	0	0	0	0	0	0	0	0	0	0	0	0	0	0	1.47487	0	0	0	0	0	0	0	0	0.444763	0	0	0	1.41608	0	12.4661	0	0	0	0	0	0	0	0	Ceske Budejovice
X82	0	0	0	0	0	0	0	0	0	0	0	0	0	0	0	0	0	0	13.9661	0	0	0	0	0	0	0	0	12.9099	25.4065	0	0	2.94261	0	21.7065	0.583658	0.149389	0	0	0	0	0	0	Ceske Budejovice
X84	0	0	0	0	0	0	0	0	0	0	0	0	0	0	0	0	0	0	0.431222	0	0	0	0	0	0	0	0.540117	0	0.744838	0	0	0	0	0	0	0	0	0	0	0	0	0	Ceske Budejovice
X85	0	0	0	0	0	0	0	0	0	0	0	0	0	0	0	0	0	0	18.1515	0	0	0	0	0	0	0	0.178278	0	0	0	0	0.376886	0	1.7906	0	0	0	0	0	0.0750645	0	0	Ceske Budejovice
X86	0	0	0	0	0	0	0	0	0	0	0	0	0	0	0	0	0	0	43.0955	0	0	0	0	0	0	0	0	3.57584	0	0	0	9.92689	0	0	0	0	0	0	0	0	0	0	Ceske Budejovice
X88	0	0	0	0	0	0	0	0	0	0	0	0	0	0	0	0	0	0	53.1735	0	0	0	0	0	0	0	0	0	0.174457	0	0	3.85744	0	0.0581524	0	0.0636907	0	0	0	3.035	0	0	Ceske Budejovice
X89	0	0	0	0	0	0	0	0	0	0	0	0	0	0	0	0	0	0	0	0	0	0	0	7.60027	0	0	0	0	17.0507	0.304675	0	5.06315	0	0	0	0	0	0	0	0	0	0	Ceske Budejovice
X90	0	0	0	0	0	0	0	0	0	0	0	0	0	0	0	0	0	0	0	0	0	0	0	0	0.840862	0	0	23.6873	10.472	0.205743	0	4.60983	0	0	0	0	0	0	0	0	0	0	Ceske Budejovice
X91	0	0	0	0	0	0	0	0	0	0	0	0	0	1.53057	0	0	0	0	0.180319	1.09265	0	1.07548	1.06904	1.39748	0	0.555985	0	1.14846	0	0	0	0	0	0	0	0	0	0	0	0.871544	0	0	Ceske Budejovice
X92	0	0	0	0	0	0	0	0	0	0	0	0	0	0	0	0	0	0	0	0	0	0	0	0.490526	0	0	0	5.25036	3.54872	0	0	0	0	0	56.4582	0	0	0	0	0	0	0	Ceske Budejovice
X93	0	0	0	0	0	0	0	0	0	0	0	0	0	0	0	0	0	0	0	0	52.5033	0	0	0	0	0	0	0	0	0	0	0	0	0	0.156079	0.449994	0	0	0	0	0	0	Ceske Budejovice
X94	0	0	0	0	0	0	0	0	0	0	0	0	0	0	0	0	0	0	0	0	15.8337	0	0	0.0458118	0	0	0	0	0	0	0	0	0	0	0	0	0	0	11.0192	0.14173	0	0	Ceske Budejovice
